# Supplementary material for: Informing the Design of Data Visualization Tools to Monitor the COVID-19 Pandemic in Portugal: A Web-Delphi Participatory Approach
Source: Int J Environ Res Public Health. 2022 Sep 2;19(17):11012. doi: 10.3390/ijerph191711012 (PMC9517757; doi:10.3390/ijerph191711012)
Supplement: Supplementary file 1 [file ijerph-19-11012-s001.zip]

Archive with 1 entries (1 files):
- ijerph-1817361-supplementary.pdf
